# Supplementary material for: Supramolecular Self-Assembly of Atomically Precise Silver Nanoclusters with Chiral Peptide for Temperature Sensing and Detection of Arginine
Source: Nanomaterials (Basel). 2022 Jan 27;12(3):424. doi: 10.3390/nano12030424 (PMC8839151; doi:10.3390/nano12030424)
Supplement: Supplementary file 1 [file nanomaterials-12-00424-s001.zip]

Archive with 1 entries (1 files):
- nanomaterials-1545957-supplementary.pdf
